# Supplementary material for: Evaluating precision medicine approaches for gene therapy in patient-specific cellular models of Bietti crystalline dystrophy
Source: JCI Insight. 2024 Jul 16;9(16):e177231. doi: 10.1172/jci.insight.177231 (PMC11343589; doi:10.1172/jci.insight.177231)
Supplement: Supporting data values [file jciinsight-9-177231-s243.xlsx]

## Sheet: Figure 1C 
	ROS RFU	No blue light	Blue light exposed
	WT-1	59828	62611
	WT-2	59846	68275
	WT-3	59727	72117
	WT-4	59828	64941
	WT-5	59820	69803
	WT-6	59848	72652
	BCD-1	59898	103863
	BCD-2	57677	84990
	BCD-3	53647	81068
	BCD-4	62208	107352
	BCD-5	58254	95155
	BCD-6	57210	99182
	4-HNE ug/ml	No blue light	Blue light exposed
	WT-1	48.02	43.04
	WT-2	59.11	48.8
	WT-3	32.41	33.97
	WT-4	45.21	38.03
	BCD-1	57.57	116.25
	BCD-2	46.98	76.88
	BCD-3	52.38	65.2
	BCD-4	46.71	119.51
	BCD-5	33.18	118.89
	BCD-6	61.67	104.38
	Cell death %	No blue light	Blue light exposed
	WT-1	1.17	2.03
	WT-2	2.37	3.22
	WT-3	2.73	3.76
	WT-4	2.39	2.54
	WT-5	2.07	2.56
	WT-6	3.07	2.45
	BCD-1	2.7	23.28
	BCD-2	2.08	17.24
	BCD-3	2.73	15.65
	BCD-4	2	25.56
	BCD-5	2.53	20.47
	BCD-6	2.37	24.14

## Sheet: Figure 1D
	ROS	Fold change after blue light exposure
	WT-1	1.05
	WT-2	1.14
	WT-3	1.21
	WT-4	1.09
	WT-5	1.17
	WT-6	1.21
	BCD-1	1.73
	BCD-2	1.47
	BCD-3	1.51
	BCD-4	1.73
	BCD-5	1.63
	BCD-6	1.73
	4-HNE	Fold change after blue light exposure
	WT-1	0.9
	WT-2	0.83
	WT-3	1.05
	WT-4	0.84
	BCD-1	2.02
	BCD-2	1.64
	BCD-3	1.24
	BCD-4	2.56
	BCD-5	3.58
	BCD-6	1.69
	Cell death %	Fold change after blue light exposure
	WT-1	1.74														1.24
	WT-2	1.36
	WT-3	1.38
	WT-4	1.06
	WT-5	1.23
	WT-6	0.8
	BCD-1	8.62222
	BCD-2	8.28846
	BCD-3	5.7326
	BCD-4	12.78
	BCD-5	8.09091
	BCD-6	10.1857

## Sheet: Figure 2
		ROS	No Blue Light				ROS	Blue Light					4-HNE	No Blue Light				4-HNE	Blue Light					Cell death %	No Blue Light				Cell death %	Blue Light
		Subject	Repeats	ROS RFU	Note		Subject	Repeats	ROS RFU	Note			Subject	Repeats	4-HNE ug/ml	Note		Subject	Repeats	4-HNE ug/ml	Note			Subject	Repeats	Cell death %	Note		Subject	Repeats	Cell death %	Note
		BCD-P1	1	58126	Clone #1		BCD-P1	1	137367	Clone #1			BCD-P1	1	78.5091	Clone #1		BCD-P1	1	149.055	Clone #1			BCD-P1	1	0.0204165	Clone #1		BCD-P1	1	0.394981	Clone #1
			2	59073	Clone #1			2	144950	Clone #1				2	76.1455	Clone #1			2	99.0545	Clone #1				2	0.0232745	Clone #1			2	0.52736	Clone #1
			3	61715	Clone #1			3	123587	Clone #1				3	76.1455	Clone #1			3	147.055	Clone #1				3	0.0371046	Clone #1			3	0.18567	Clone #1
			4	59361	Clone #1			4	79067	Clone #1				4	74.5091	Clone #1			4	95.7818	Clone #1				4	0.0434783	Clone #2			4	0.212945	Clone #1
			5	60909	Clone #2			5	105538	Clone #1				5	29.6	Clone #1			5	146.873	Clone #1				5	0.0127628	Clone #2			5	0.135569	Clone #2
			6	59415	Clone #2			6	107767	Clone #1				6	30.3273	Clone #1			6	96.1455	Clone #1				6	0.0250335	Clone #2			6	0.123457	Clone #2
			7	60744	Clone #2			7	77877.8	Clone #1				7	23.9636	Clone #1			7	145.418	Clone #1				7	0.0271891	Clone #2			7	0.0919341	Clone #2
			8	59838	Clone #2			8	72025.7	Clone #1				8	41.4182	Clone #1			8	96.1455	Clone #1			BCD-P2	1	0.00693541	Clone #1			8	0.190711	Clone #2
		BCD-P2	1	53557	Clone #1			9	108200	Clone #2				9	42.1455	Clone #2			9	145.6	Clone #2				2	0.0294867	Clone #1		BCD-P2	1	0.274251	Clone #1
			2	55491	Clone #1			10	89595.8	Clone #2				10	41.6	Clone #2			10	145.055	Clone #2				3	0.0348571	Clone #1			2	0.200371	Clone #1
			3	55024	Clone #1			11	101258	Clone #2				11	73.6	Clone #2			11	95.7818	Clone #2				4	0.0097706	Clone #1			3	0.0787037	Clone #1
			4	45146	Clone #1			12	103384	Clone #2				12	67.4182	Clone #2			12	107.055	Clone #2				5	0.0112623	Clone #2			4	0.0409438	Clone #1
			5	60138	Clone #2			13	87944.9	Clone #2				13	72.1455	Clone #2			13	104.327	Clone #2				6	0.0278219	Clone #2			5	0.160217	Clone #1
			6	65256	Clone #2			14	110368	Clone #2				14	61.9636	Clone #2			14	88.6909	Clone #2				7	0.0255831	Clone #2			6	0.387035	Clone #2
			7	61946	Clone #2			15	111273	Clone #2				15	69.7818	Clone #2			15	98.8727	Clone #2			BCD-P3	1	0.0156863	Clone #1			7	0.105413	Clone #2
			8	64858	Clone #2			16	98719.2	Clone #2				16	61.7818	Clone #2			16	99.0545	Clone #2				2	0.0392252	Clone #1			8	0.0633117	Clone #2
		BCD-P3	1	55775	Clone #1		BCD-P2	1	105631	Clone #1			BCD-P2	1	54.3077	Clone #1		BCD-P2	1	68.9231	Clone #1				3	0.0280732	Clone #1			9	0.058564	Clone #2
			2	59734	Clone #1			2	92946	Clone #1				2	52	Clone #1			2	67.3846	Clone #1				4	0.0331618	Clone #2			10	0.194149	Clone #2
			3	55823	Clone #1			3	65150	Clone #1				3	52.7692	Clone #1			3	77.3846	Clone #1				5	0.0366226	Clone #2			11	0.333498	Clone #2
			4	43887	Clone #1			4	86222	Clone #1				4	52	Clone #1			4	63.5385	Clone #1				6	0.0108921	Clone #2		BCD-P3	1	0.200786	Clone #1
			5	54094	Clone #2			5	86758	Clone #1				5	60.4615	Clone #1			5	76.6154	Clone #1			BCD-P4	1	0.0106101	Clone #1			2	0.0916996	Clone #1
			6	57770	Clone #2			6	82483	Clone #1				6	52.7692	Clone #1			6	65.8462	Clone #1				2	0.0226721	Clone #1			3	0.232022	Clone #1
			7	52040	Clone #2			7	83563	Clone #1				7	54.3077	Clone #1			7	68.9231	Clone #1				3	0.0250374	Clone #1			4	0.109982	Clone #1
			8	50050	Clone #2			8	76957	Clone #1				8	52	Clone #1			8	67.3846	Clone #1				4	0.0101313	Clone #2			5	0.161499	Clone #2
		BCD-P4	1	58710	Clone #1			9	87352.8	Clone #2				9	52.7692	Clone #1			9	77.3846	Clone #1				5	0.0105469	Clone #2			6	0.162186	Clone #2
			2	66340	Clone #1			10	82166.4	Clone #2				10	52	Clone #1			10	63.5385	Clone #1				6	0.0103413	Clone #2			7	0.157029	Clone #2
			3	66883	Clone #1			11	89197.6	Clone #2				11	60.4615	Clone #1			11	76.6154	Clone #1				7	0.0578544	Clone #2			8	0.137072	Clone #2
			4	54832	Clone #1			12	81585.6	Clone #2				12	52.7692	Clone #1			12	65.8462	Clone #1				8	0.0131834	Clone #2		BCD-P4	1	0.298673	Clone #1
			5	57916	Clone #2			13	79734.5	Clone #2				13	33.7818	Clone #2			13	94.1455	Clone #2			BCD-P5	1	0.0258873	Clone #1			2	0.368192	Clone #1
			6	68381	Clone #2			14	80097.8	Clone #2				14	35.4182	Clone #2			14	91.6	Clone #2				2	0.0319189	Clone #1			3	0.10878	Clone #1
			7	62660	Clone #2			15	92620.6	Clone #2				15	28.8727	Clone #2			15	91.0545	Clone #2				3	0.0183807	Clone #1			4	0.299229	Clone #1
			8	61945	Clone #2			16	87370.4	Clone #2				16	27.7818	Clone #2			16	90.1455	Clone #2				4	0.0224509	Clone #1			5	0.316847	Clone #2
		BCD-P5	1	47160	Clone #1		BCD-P3	1	75798	Clone #1				17	28.5091	Clone #2			17	89.4182	Clone #2				5	0.00726496	Clone #2			6	0.153295	Clone #2
			2	57020	Clone #1			2	72597	Clone #1				18	42.6909	Clone #2			18	88.0545	Clone #2				6	0.0230067	Clone #2			7	0.271523	Clone #2
			3	54918	Clone #1			3	68698	Clone #1			BCD-P3	1	45.0769	Clone #1		BCD-P3	1	75.0769	Clone #1				7	0.0449438	Clone #2			8	0.228269	Clone #2
			4	55982	Clone #1			4	68040	Clone #1				2	46.6154	Clone #1			2	53.5385	Clone #1				8	0.0288395	Clone #2		BCD-P5	1	0.184363	Clone #1
			5	61964	Clone #1			5	107280	Clone #1				3	46.6154	Clone #1			3	67.3846	Clone #1			BCD-P6	1	0.0177966	Clone #1			2	0.195672	Clone #1
			6	62907	Clone #1			6	84233	Clone #2				4	45.8462	Clone #1			4	54.3077	Clone #1				2	0.00883652	Clone #1			3	0.205632	Clone #1
			7	71866	Clone #1			7	108149	Clone #2				5	42	Clone #1			5	65.0769	Clone #1				3	0.0350304	Clone #1			4	0.224785	Clone #1
			8	72769	Clone #2			8	92536	Clone #2				6	45.0769	Clone #1			6	71.2308	Clone #1				4	0.0307317	Clone #1			5	0.228361	Clone #1
			9	44188	Clone #2			9	61650	Clone #2				7	45.0769	Clone #1			7	75.0769	Clone #1				5	0.0184049	Clone #1			6	0.175	Clone #2
			10	52481	Clone #2			10	71695	Clone #2				8	46.6154	Clone #1			8	53.5385	Clone #1				6	0.0225914	Clone #2			7	0.16091	Clone #2
			11	65046	Clone #2		BCD-P4	1	95386.1	Clone #1				9	46.6154	Clone #1			9	67.3846	Clone #1				7	0.0268775	Clone #2			8	0.262394	Clone #2
			12	62043	Clone #2			2	138686	Clone #1				10	45.8462	Clone #1			10	54.3077	Clone #1				8	0.0271033	Clone #2			9	0.169032	Clone #2
			13	53689	Clone #2			3	92743.5	Clone #1				11	42	Clone #1			11	65.0769	Clone #1				9	0.019024	Clone #2			10	0.241176	Clone #2
			14	53529	Clone #2			4	89017.4	Clone #1				12	45.0769	Clone #1			12	71.2308	Clone #1				10	0.0305585	Clone #2		BCD-P6	1	0.349028	Clone #1
		BCD-P6	1	47300	Clone #1			5	110293	Clone #1				13	70.6909	Clone #2			13	68.8727	Clone #2									2	0.266389	Clone #1
			2	57945	Clone #1			6	93715	Clone #1				14	67.9636	Clone #2			14	66.6909	Clone #2									3	0.201937	Clone #1
			3	56930	Clone #1			7	80794	Clone #2				15	66.6909	Clone #2			15	66.8727	Clone #2									4	0.248148	Clone #1
			4	47931	Clone #1			8	77527	Clone #2				16	65.7818	Clone #2			16	65.6	Clone #2									5	0.149041	Clone #1
			5	58990	Clone #2			9	124849	Clone #2				17	65.4182	Clone #2			17	64.8727	Clone #2									6	0.212586	Clone #1
			6	61977	Clone #2			10	132150	Clone #2				18	63.7818	Clone #2			18	67.4182	Clone #2									7	0.206533	Clone #2
			7	62577	Clone #2			11	127669	Clone #2			BCD-P4	1	56.5313	Clone #1		BCD-P4	1	125.6	Clone #1									8	0.253731	Clone #2
			8	64032	Clone #2			12	125389	Clone #2				2	51.2188	Clone #1			2	121.029	Clone #1									9	0.309091	Clone #2
							BCD-P5	1	94333	Clone #1				3	54.0313	Clone #1			3	121.886	Clone #1									10	0.169709	Clone #2
								2	129150	Clone #1				4	46.2188	Clone #1			4	117.886	Clone #1									11	0.35967	Clone #2
								3	99685	Clone #1				5	52.1563	Clone #1			5	121.743	Clone #1									12	0.260951	Clone #2
								4	82944	Clone #1				6	41.8438	Clone #1			6	118.743	Clone #1									13	0.150943	Clone #2
								5	117080	Clone #1				7	50.5938	Clone #1			7	121.029	Clone #1
								6	80196	Clone #1				8	39.9688	Clone #2			8	117.886	Clone #2
								7	104835	Clone #1				9	49.6563	Clone #2			9	120.314	Clone #2
								8	75041	Clone #1				10	39.3438	Clone #2			10	117.314	Clone #2
								9	97323	Clone #2				11	38.0938	Clone #2			11	119.6	Clone #2
								10	102898	Clone #2				12	49.3438	Clone #2			12	116.457	Clone #2
								11	84201	Clone #2				13	47.7813	Clone #2			13	119.171	Clone #2
								12	80325	Clone #2				14	37.1562	Clone #2			14	114.457	Clone #2
								13	89517	Clone #2			BCD-P5	1	41.5313	Clone #1		BCD-P5	1	122.457	Clone #1
								14	102950	Clone #2				2	33.0938	Clone #1			2	121.171	Clone #1
								15	86204	Clone #2				3	39.9688	Clone #1			3	122.171	Clone #1
								16	95791	Clone #2				4	29.3438	Clone #1			4	116.6	Clone #1
							BCD-P6	1	104380	Clone #1				5	41.2188	Clone #1			5	122.171	Clone #1
								2	85576	Clone #1				6	29.9688	Clone #1			6	116.314	Clone #1
								3	108683	Clone #1				7	39.6562	Clone #1			7	121.457	Clone #1
								4	84964	Clone #1				8	29.0313	Clone #2			8	115.743	Clone #2
								5	93693	Clone #2				9	26.2188	Clone #2			9	115.743	Clone #2
								6	95259.2	Clone #2				10	38.0938	Clone #2			10	121.6	Clone #2
								7	96645.1	Clone #2				11	36.8438	Clone #2			11	120.457	Clone #2
								8	124255	Clone #2				12	26.5313	Clone #2			12	114.171	Clone #2
														13	30.5938	Clone #2			13	120.6	Clone #2
														14	22.4688	Clone #2			14	113.743	Clone #2
													BCD-P6	1	63.4571	Clone #1		BCD-P6	1	114.034	Clone #1
														2	64.4571	Clone #1			2	95.52	Clone #1
														3	59.0286	Clone #1			3	107.006	Clone #1
														4	58.6	Clone #2			4	109.234	Clone #2
														5	59.3143	Clone #2			5	107.349	Clone #2
														6	65.1714	Clone #2			6	93.12	Clone #2

## Sheet: Figure 3B
		Group Comparison				Individual Comparison
		Subject	ROS RFU			Subject	treatment	Repeats	ROS RFU	Note		Subject	treatment	Repeats	ROS RFU	Note		Subject	treatment	Repeats	ROS RFU	Note		Subject	treatment	Repeats	ROS RFU	Note		Subject	treatment	Repeats	ROS RFU	Note		Subject	treatment	Repeats	ROS RFU	Note
		BCD_1	103863			BCD-P1	no blue	1	58126	Clone #1		BCD-P2	no blue	1	53557	Clone #1		BCD-P3	no blue	1	55775	Clone #1		BCD-P4	no blue	1	58710	Clone #1		BCD-P5	no blue	1	47160	Clone #1		BCD-P6	no bliue	1	47300	Clone #1
		BCD_2	84990				no blue	2	59073	Clone #1			no blue	2	55491	Clone #1			no blue	2	59734	Clone #1			no blue	2	66340	Clone #1			no blue	2	57020	Clone #1			no bliue	2	57945	Clone #1
		BCD_3	81068				no blue	3	61715	Clone #1			no blue	3	55024	Clone #1			no blue	3	55823	Clone #1			no blue	3	66883	Clone #1			no blue	3	54918	Clone #1			no bliue	3	56930	Clone #1
		BCD_4	107352				no blue	4	59361	Clone #1			no blue	4	45146	Clone #1			no blue	4	43887	Clone #1			no blue	4	54832	Clone #1			no blue	4	55982	Clone #1			no bliue	4	47931	Clone #1
		BCD_5	95155				no blue	5	60909	Clone #2			no blue	5	60138	Clone #2			no blue	5	54094	Clone #2			no blue	5	57916	Clone #2			no blue	5	61964	Clone #1			no bliue	5	58990	Clone #2
		BCD_6	99182				no blue	6	59415	Clone #2			no blue	6	65256	Clone #2			no blue	6	57770	Clone #2			no blue	6	68381	Clone #2			no blue	6	62907	Clone #1			no bliue	6	61977	Clone #2
		WT_1	62611				no blue	7	60744	Clone #2			no blue	7	61946	Clone #2			no blue	7	52040	Clone #2			no blue	7	62660	Clone #2			no blue	7	71866	Clone #1			no bliue	7	62577	Clone #2
		WT_2	68275				no blue	8	59838	Clone #2			no blue	8	64858	Clone #2			no blue	8	50050	Clone #2			no blue	8	61945	Clone #2			no blue	8	72769	Clone #2			no bliue	8	64032	Clone #2
		WT_3	72117				blue light	1	137367	Clone #1			blue light	1	105631	Clone #1			blue light	1	75798	Clone #1			blue light	1	95386.1	Clone #1			no blue	9	44188	Clone #2			blue light	1	104380	Clone #1
		WT_4	64941				blue light	2	144950	Clone #1			blue light	2	92946	Clone #1			blue light	2	72597	Clone #1			blue light	2	138686	Clone #1			no blue	10	52481	Clone #2			blue light	2	85576	Clone #1
		WT_5	69803				blue light	3	123587	Clone #1			blue light	3	65150	Clone #1			blue light	3	68698	Clone #1			blue light	3	92743.5	Clone #1			no blue	11	65046	Clone #2			blue light	3	108683	Clone #1
		WT_6	72652				blue light	4	79067	Clone #1			blue light	4	86222	Clone #1			blue light	4	68040	Clone #1			blue light	4	89017.4	Clone #1			no blue	12	62043	Clone #2			blue light	4	84964	Clone #1
		BCD AAV2 hi_1	81566				blue light	5	105538	Clone #1			blue light	5	86758	Clone #1			blue light	5	107280	Clone #1			blue light	5	110293	Clone #1			no blue	13	53689	Clone #2			blue light	5	93693	Clone #2
		BCD AAV2 hi_2	72474				blue light	6	107767	Clone #1			blue light	6	82483	Clone #1			blue light	6	84233	Clone #2			blue light	6	93715	Clone #1			no blue	14	53529	Clone #2			blue light	6	95259.2	Clone #2
		BCD AAV2 hi_3	55349				blue light	7	77877.8	Clone #1			blue light	7	83563	Clone #1			blue light	7	108149	Clone #2			blue light	7	80794	Clone #2			blue light	1	94333	Clone #1			blue light	7	96645.1	Clone #2
		BCD AAV2 hi_4	80756				blue light	8	72025.7	Clone #1			blue light	8	76957	Clone #1			blue light	8	92536	Clone #2			blue light	8	77527	Clone #2			blue light	2	129150	Clone #1			blue light	8	124255	Clone #2
		BCD AAV2 hi_5	75942				blue light	9	108200	Clone #2			blue light	9	87352.8	Clone #2			blue light	9	61650	Clone #2			blue light	9	124849	Clone #2			blue light	3	99685	Clone #1			aav2 high	1	54904.2	Clone #1
		BCD AAV2 hi_6	62628				blue light	10	89595.8	Clone #2			blue light	10	82166.4	Clone #2			blue light	10	71695	Clone #2			blue light	10	132150	Clone #2			blue light	4	82944	Clone #1			aav2 high	2	69410.7	Clone #1
		BCD AAV2 lo_1	81193				blue light	11	101258	Clone #2			blue light	11	89197.6	Clone #2			aav2 high	1	56521.4	Clone #1			blue light	11	127669	Clone #2			blue light	5	117080	Clone #1			aav2 high	3	55813.3	Clone #1
		BCD AAV2 lo_2	71814				blue light	12	103384	Clone #2			blue light	12	81585.6	Clone #2			aav2 high	2	46816.8	Clone #1			blue light	12	125389	Clone #2			blue light	6	80196	Clone #1			aav2 high	4	70962.9	Clone #1
		BCD AAV2 lo_3	59164				blue light	13	87944.9	Clone #2			blue light	13	79734.5	Clone #2			aav2 high	3	59841.1	Clone #1			aav2 high	1	85430.3	Clone #1			blue light	7	104835	Clone #1			aav2 high	5	53062.5	Clone #1
		BCD AAV2 lo_4	98409				blue light	14	110368	Clone #2			blue light	14	80097.8	Clone #2			aav2 high	4	61670.8	Clone #1			aav2 high	2	85366.1	Clone #1			blue light	8	75041	Clone #1			aav2 high	6	70660.6	Clone #1
		BCD AAV2 lo_5	81437				blue light	15	111273	Clone #2			blue light	15	92620.6	Clone #2			aav2 high	5	51637.3	Clone #2			aav2 high	3	85780.7	Clone #1			blue light	9	97323	Clone #2			aav2 high	7	54145.7	Clone #2
		BCD AAV2 lo_6	81688				blue light	16	98719.2	Clone #2			blue light	16	87370.4	Clone #2			aav2 high	6	56703.1	Clone #2			aav2 high	4	73757	Clone #1			blue light	10	102898	Clone #2			aav2 high	8	73383.7	Clone #2
		BCD AAV5 hi_1	77522				aav2 high	1	90177.3	Clone #1			aav2 high	1	63533.6	Clone #1			aav2 high	7	49271.6	Clone #2			aav2 high	5	73360.2	Clone #2			blue light	11	84201	Clone #2			aav2 high	9	51015.6	Clone #2
		BCD AAV5 hi_2	66016				aav2 high	2	100610	Clone #1			aav2 high	2	60888.8	Clone #1			aav2 high	8	60328	Clone #2			aav2 high	6	81888.8	Clone #2			blue light	12	80325	Clone #2			aav2 high	10	68892.5	Clone #2
		BCD AAV5 hi_3	57922				aav2 high	3	78803.6	Clone #1			aav2 high	3	59614.1	Clone #1			aav2 low	1	65899.8	Clone #1			aav2 high	7	78007.6	Clone #2			blue light	13	89517	Clone #2			aav2 high	11	55880.6	Clone #2
		BCD AAV5 hi_4	87142				aav2 high	4	56975.4	Clone #1			aav2 high	4	58774.1	Clone #1			aav2 low	2	66208.2	Clone #1			aav2 high	8	82455.5	Clone #2			blue light	14	102950	Clone #2			aav2 high	12	73401.8	Clone #2
		BCD AAV5 hi_5	71174				aav2 high	5	86390	Clone #2			aav2 high	5	71477	Clone #2			aav2 low	3	58790	Clone #1			aav2 low	1	89340.7	Clone #1			blue light	15	86204	Clone #2			aav2 low	1	83560	Clone #1
		BCD AAV5 hi_6	70541				aav2 high	6	92817	Clone #2			aav2 high	6	100698	Clone #2			aav2 low	4	62331.7	Clone #1			aav2 low	2	121376	Clone #1			blue light	16	95791	Clone #2			aav2 low	2	80845.4	Clone #1
		BCD AAV5 lo_1	93817				aav2 high	7	66802	Clone #2			aav2 high	7	77903.7	Clone #2			aav2 low	5	61175.4	Clone #2			aav2 low	3	96772.8	Clone #1			aav2 high	1	74323.3	Clone #1			aav2 low	3	80840.4	Clone #1
		BCD AAV5 lo_2	68739				aav2 high	8	79952	Clone #2			aav2 high	8	86902.9	Clone #2			aav2 low	6	47315.3	Clone #2			aav2 low	4	89585.4	Clone #1			aav2 high	2	80478.6	Clone #1			aav2 low	4	78884	Clone #1
		BCD AAV5 lo_3	63862				aav2 low	1	57229.7	Clone #1			aav2 low	1	71110.3	Clone #1			aav2 low	7	58876.8	Clone #2			aav2 low	5	83915.1	Clone #2			aav2 high	3	81242	Clone #1			aav2 low	5	82049.8	Clone #1
		BCD AAV5 lo_4	102033				aav2 low	2	70499.3	Clone #1			aav2 low	2	88147.5	Clone #1			aav2 low	8	52710.8	Clone #2			aav2 low	6	119969	Clone #2			aav2 high	4	90675	Clone #1			aav2 low	6	81097.3	Clone #1
		BCD AAV5 lo_5	80479				aav2 low	3	98325.3	Clone #1			aav2 low	3	58352.4	Clone #1			aav5 high	1	59706.8	Clone #1			aav2 low	7	92268.1	Clone #2			aav2 high	5	72721.6	Clone #1			aav2 low	7	82440.8	Clone #2
		BCD AAV5 lo_6	99111				aav2 low	4	97389.8	Clone #1			aav2 low	4	65216	Clone #1			aav5 high	2	59080.6	Clone #1			aav2 low	8	94044.5	Clone #2			aav2 high	6	80926.7	Clone #1			aav2 low	8	81791.6	Clone #2
							aav2 low	5	88421.2	Clone #2			aav2 low	5	70140.3	Clone #2			aav5 high	3	59642.8	Clone #1			aav5 high	1	78966.9	Clone #1			aav2 high	7	74440.1	Clone #2			aav2 low	9	82888.2	Clone #2
							aav2 low	6	93251.5	Clone #2			aav2 low	6	70945.9	Clone #2			aav5 high	4	60996.6	Clone #1			aav5 high	2	78282.8	Clone #1			aav2 high	8	76993.7	Clone #2			aav2 low	10	79135.9	Clone #2
							aav2 low	7	71990	Clone #2			aav2 low	7	64258.2	Clone #2			aav5 high	5	58315.6	Clone #2			aav5 high	3	100004	Clone #1			aav2 high	9	48829.2	Clone #2			aav2 low	11	84647.9	Clone #2
							aav2 low	8	72438.7	Clone #2			aav2 low	8	86337.9	Clone #2			aav5 high	6	46330.5	Clone #2			aav5 high	4	93946.3	Clone #1			aav2 high	10	69394.5	Clone #2			aav2 low	12	82074.9	Clone #2
							aav5 high	1	91786.4	Clone #1			aav5 high	1	68536.6	Clone #1			aav5 high	7	60669.2	Clone #2			aav5 high	5	77772.2	Clone #2			aav2 high	11	68922	Clone #2			aav5 high	1	63816.7	Clone #1
							aav5 high	2	84488.4	Clone #1			aav5 high	2	61889.2	Clone #1			aav5 high	8	58637.6	Clone #2			aav5 high	6	77371.5	Clone #2			aav2 high	12	92354.9	Clone #2			aav5 high	2	73550.1	Clone #1
							aav5 high	3	75540	Clone #1			aav5 high	3	76919.1	Clone #1			aav5 low	1	63360.3	Clone #1			aav5 high	7	92048.8	Clone #2			aav2 low	1	75439.2	Clone #1			aav5 high	3	63741.3	Clone #1
							aav5 high	4	66169.9	Clone #1			aav5 high	4	67606.8	Clone #1			aav5 low	2	60826.6	Clone #1			aav5 high	8	98746	Clone #2			aav2 low	2	63320.5	Clone #1			aav5 high	4	70189.8	Clone #1
							aav5 high	5	85515.1	Clone #2			aav5 high	5	67359.3	Clone #2			aav5 low	3	60355.2	Clone #1			aav5 low	1	104087	Clone #1			aav2 low	3	67195.9	Clone #1			aav5 high	5	73822.3	Clone #1
							aav5 high	6	78116.1	Clone #2			aav5 high	6	66669	Clone #2			aav5 low	4	70874.5	Clone #1			aav5 low	2	79537.1	Clone #1			aav2 low	4	85750.9	Clone #1			aav5 high	6	74112.9	Clone #2
							aav5 high	7	70868.6	Clone #2			aav5 high	7	63535.9	Clone #2			aav5 low	5	64914.3	Clone #2			aav5 low	3	113405	Clone #1			aav2 low	5	77526.9	Clone #1			aav5 high	7	71741.5	Clone #2
							aav5 high	8	67693.3	Clone #2			aav5 high	8	55614.9	Clone #2			aav5 low	6	57985.6	Clone #2			aav5 low	4	113647	Clone #1			aav2 low	6	65418.9	Clone #1			aav5 high	8	67661.4	Clone #2
							aav5 low	1	95458.7	Clone #1			aav5 low	1	54857.7	Clone #1			aav5 low	7	60483.9	Clone #2			aav5 low	5	102666	Clone #1			aav2 low	7	67604.2	Clone #1			aav5 high	9	73094.8	Clone #2
							aav5 low	2	92698.7	Clone #1			aav5 low	2	73671.8	Clone #1			aav5 low	8	72097.1	Clone #2			aav5 low	6	78876.3	Clone #1			aav2 low	8	81659.3	Clone #1			aav5 high	10	73680.8	Clone #2
							aav5 low	3	113338	Clone #1			aav5 low	3	66304.6	Clone #1									aav5 low	7	110204	Clone #1			aav2 low	9	79827.3	Clone #2			aav5 low	1	91183.7	Clone #1
							aav5 low	4	81298.6	Clone #1			aav5 low	4	56459.8	Clone #1									aav5 low	8	113844	Clone #1			aav2 low	10	77945.2	Clone #2			aav5 low	2	96147.3	Clone #1
							aav5 low	5	85221.9	Clone #2			aav5 low	5	69162.6	Clone #2															aav2 low	11	116165	Clone #2			aav5 low	3	105433	Clone #1
							aav5 low	6	111998	Clone #2			aav5 low	6	67181	Clone #2															aav2 low	12	119387	Clone #2			aav5 low	4	105043	Clone #1
							aav5 low	7	78047.3	Clone #2			aav5 low	7	78053	Clone #2															aav5 high	1	54828.7	Clone #1			aav5 low	5	88813.3	Clone #1
							aav5 low	8	92476.6	Clone #2			aav5 low	8	84225	Clone #2															aav5 high	2	89589.2	Clone #1			aav5 low	6	95981.5	Clone #1
																															aav5 high	3	86333.8	Clone #1			aav5 low	7	104918	Clone #1
																															aav5 high	4	76412.3	Clone #1			aav5 low	8	104200	Clone #1
																															aav5 high	5	63238.5	Clone #1			aav5 low	9	83081.9	Clone #2
																															aav5 high	6	76362.5	Clone #1			aav5 low	10	97416	Clone #2
																															aav5 high	7	55131.2	Clone #1			aav5 low	11	107065	Clone #2
																															aav5 high	8	45050.2	Clone #1			aav5 low	12	107224	Clone #2
																															aav5 high	9	75741.2	Clone #2			aav5 low	13	86313.4	Clone #2
																															aav5 high	10	82453.8	Clone #2			aav5 low	14	101789	Clone #2
																															aav5 high	11	80396.1	Clone #2			aav5 low	15	102401	Clone #2
																															aav5 high	12	52510.4	Clone #2			aav5 low	16	108773	Clone #2
																															aav5 high	13	51419.1	Clone #2
																															aav5 high	14	90154.9	Clone #2
																															aav5 high	15	84494.3	Clone #2
																															aav5 high	16	74671.6	Clone #2
																															aav5 low	1	72819.7	Clone #1
																															aav5 low	2	93958.1	Clone #1
																															aav5 low	3	88246	Clone #1
																															aav5 low	4	92355.6	Clone #1
																															aav5 low	5	62421.5	Clone #1
																															aav5 low	6	91348.8	Clone #1
																															aav5 low	7	88523.3	Clone #1
																															aav5 low	8	61953	Clone #1
																															aav5 low	9	81343.9	Clone #2
																															aav5 low	10	118109	Clone #2
																															aav5 low	11	113685	Clone #2
																															aav5 low	12	75786.1	Clone #2
																															aav5 low	13	71188.4	Clone #2
																															aav5 low	14	71309.8	Clone #2
																															aav5 low	15	54023.4	Clone #2
																															aav5 low	16	50591.6	Clone #2

## Sheet: Figure 3C
		Group Comparison				Individual Comparison
		Subject	4-HNE ug/ml			Subject	treatment	Repeats	4-HNE ug/ml	Note		Subject	treatment	Repeats	4-HNE ug/ml	Note		Subject	treatment	Repeats	4-HNE ug/ml	Note		Subject	treatment	Repeats	4-HNE ug/ml	Note		Subject	treatment	Repeats	4-HNE ug/ml	Note		Subject	treatment	Repeats	4-HNE ug/ml	Note
		BCD_1	116			BCD-P1	no blue	1	78.5091	Clone #1		BCD-P2	no blue	1	54.3077	Clone #1		BCD-P3	no blue	1	45.0769	Clone #1		BCD-P4	no blue	1	56.5313	Clone #1		BCD-P5	no blue	1	41.5313	Clone #1		BCD-P6	no blue	1	63.4571	Clone #1
		BCD_2	77				no blue	2	76.1455	Clone #1			no blue	2	52	Clone #1			no blue	2	46.6154	Clone #1			no blue	2	51.2188	Clone #1			no blue	2	33.0938	Clone #1			no blue	2	64.4571	Clone #1
		BCD_3	65				no blue	3	76.1455	Clone #1			no blue	3	52.7692	Clone #1			no blue	3	46.6154	Clone #1			no blue	3	54.0313	Clone #1			no blue	3	39.9688	Clone #1			no blue	3	59.0286	Clone #1
		BCD_4	120				no blue	4	74.5091	Clone #1			no blue	4	52	Clone #1			no blue	4	45.8462	Clone #1			no blue	4	46.2188	Clone #1			no blue	4	29.3438	Clone #1			no blue	4	58.6	Clone #2
		BCD_5	119				no blue	5	29.6	Clone #1			no blue	5	60.4615	Clone #1			no blue	5	42	Clone #1			no blue	5	52.1563	Clone #1			no blue	5	41.2188	Clone #1			no blue	5	59.3143	Clone #2
		BCD_6	104				no blue	6	30.3273	Clone #1			no blue	6	52.7692	Clone #1			no blue	6	45.0769	Clone #1			no blue	6	41.8438	Clone #1			no blue	6	29.9688	Clone #1			no blue	6	65.1714	Clone #2
		WT_1	43				no blue	7	23.9636	Clone #1			no blue	7	54.3077	Clone #1			no blue	7	45.0769	Clone #1			no blue	7	50.5938	Clone #1			no blue	7	39.6562	Clone #1			blue	1	114.034	Clone #1
		WT_2	49				no blue	8	41.4182	Clone #1			no blue	8	52	Clone #1			no blue	8	46.6154	Clone #1			no blue	8	39.9688	Clone #2			no blue	8	29.0313	Clone #2			blue	2	95.52	Clone #1
		WT_3	34				no blue	9	42.1455	Clone #2			no blue	9	52.7692	Clone #1			no blue	9	46.6154	Clone #1			no blue	9	49.6563	Clone #2			no blue	9	26.2188	Clone #2			blue	3	107.006	Clone #1
		WT_4	38				no blue	10	41.6	Clone #2			no blue	10	52	Clone #1			no blue	10	45.8462	Clone #1			no blue	10	39.3438	Clone #2			no blue	10	38.0938	Clone #2			blue	4	109.234	Clone #2
		BCD AAV2 hi_1	55				no blue	11	73.6	Clone #2			no blue	11	60.4615	Clone #1			no blue	11	42	Clone #1			no blue	11	38.0938	Clone #2			no blue	11	36.8438	Clone #2			blue	5	107.349	Clone #2
		BCD AAV2 hi_2	56				no blue	12	67.4182	Clone #2			no blue	12	52.7692	Clone #1			no blue	12	45.0769	Clone #1			no blue	12	49.3438	Clone #2			no blue	12	26.5313	Clone #2			blue	6	93.12	Clone #2
		BCD AAV2 hi_3	46				no blue	13	72.1455	Clone #2			no blue	13	33.7818	Clone #2			no blue	13	70.6909	Clone #2			no blue	13	47.7813	Clone #2			no blue	13	30.5938	Clone #2			aav2 high	1	62.7941	Clone #1
		BCD AAV2 hi_4	69				no blue	14	61.9636	Clone #2			no blue	14	35.4182	Clone #2			no blue	14	67.9636	Clone #2			no blue	14	37.1562	Clone #2			no blue	14	22.4688	Clone #2			aav2 high	2	63.3824	Clone #1
		BCD AAV2 hi_5	88				no blue	15	69.7818	Clone #2			no blue	15	28.8727	Clone #2			no blue	15	66.6909	Clone #2			blue light	1	125.6	Clone #1			blue light	1	122.457	Clone #1			aav2 high	3	66.9118	Clone #1
		BCD AAV2 hi_6	69				no blue	16	61.7818	Clone #2			no blue	16	27.7818	Clone #2			no blue	16	65.7818	Clone #2			blue light	2	121.029	Clone #1			blue light	2	121.171	Clone #1			aav2 high	4	61.0294	Clone #1
		BCD AAV2 lo_1	64				blue light	1	149.055	Clone #1			no blue	17	28.5091	Clone #2			no blue	17	65.4182	Clone #2			blue light	3	121.886	Clone #1			blue light	3	122.171	Clone #1			aav2 high	5	63.6765	Clone #1
		BCD AAV2 lo_2	67				blue light	2	99.0545	Clone #1			no blue	18	42.6909	Clone #2			no blue	18	63.7818	Clone #2			blue light	4	117.886	Clone #1			blue light	4	116.6	Clone #1			aav2 high	6	71.9118	Clone #2
		BCD AAV2 lo_3	52				blue light	3	147.055	Clone #1			blue light	1	68.9231	Clone #1			blue light	1	75.0769	Clone #1			blue light	5	121.743	Clone #1			blue light	5	122.171	Clone #1			aav2 high	7	74.5588	Clone #2
		BCD AAV2 lo_4	90				blue light	4	95.7818	Clone #1			blue light	2	67.3846	Clone #1			blue light	2	53.5385	Clone #1			blue light	6	118.743	Clone #1			blue light	6	116.314	Clone #1			aav2 high	8	73.3824	Clone #2
		BCD AAV2 lo_5	92				blue light	5	146.873	Clone #1			blue light	3	77.3846	Clone #1			blue light	3	67.3846	Clone #1			blue light	7	121.029	Clone #1			blue light	7	121.457	Clone #1			aav2 high	9	73.0882	Clone #2
		BCD AAV2 lo_6	77				blue light	6	96.1455	Clone #1			blue light	4	63.5385	Clone #1			blue light	4	54.3077	Clone #1			blue light	8	117.886	Clone #2			blue light	8	115.743	Clone #2			aav2 high	10	74.2647	Clone #2
		BCD AAV5 hi_1	44				blue light	7	145.418	Clone #1			blue light	5	76.6154	Clone #1			blue light	5	65.0769	Clone #1			blue light	9	120.314	Clone #2			blue light	9	115.743	Clone #2			aav2 low	1	71.3235	Clone #1
		BCD AAV5 hi_2	71				blue light	8	96.1455	Clone #1			blue light	6	65.8462	Clone #1			blue light	6	71.2308	Clone #1			blue light	10	117.314	Clone #2			blue light	10	121.6	Clone #2			aav2 low	2	71.0294	Clone #1
		BCD AAV5 hi_3	62				blue light	9	145.6	Clone #2			blue light	7	68.9231	Clone #1			blue light	7	75.0769	Clone #1			blue light	11	119.6	Clone #2			blue light	11	120.457	Clone #2			aav2 low	3	73.6765	Clone #1
		BCD AAV5 hi_4	62				blue light	10	145.055	Clone #2			blue light	8	67.3846	Clone #1			blue light	8	53.5385	Clone #1			blue light	12	116.457	Clone #2			blue light	12	114.171	Clone #2			aav2 low	4	71.9118	Clone #1
		BCD AAV5 hi_5	75				blue light	11	95.7818	Clone #2			blue light	9	77.3846	Clone #1			blue light	9	67.3846	Clone #1			blue light	13	119.171	Clone #2			blue light	13	120.6	Clone #2			aav2 low	5	70.1471	Clone #1
		BCD AAV5 hi_6	66				blue light	12	107.055	Clone #2			blue light	10	63.5385	Clone #1			blue light	10	54.3077	Clone #1			blue light	14	114.457	Clone #2			blue light	14	113.743	Clone #2			aav2 low	6	82.2059	Clone #2
		BCD AAV5 lo_1	84				blue light	13	104.327	Clone #2			blue light	11	76.6154	Clone #1			blue light	11	65.0769	Clone #1			aav2 high	1	75.0769	Clone #1			aav2 high	1	88.8727	Clone #1			aav2 low	7	83.9706	Clone #2
		BCD AAV5 lo_2	73				blue light	14	88.6909	Clone #2			blue light	12	65.8462	Clone #1			blue light	12	71.2308	Clone #1			aav2 high	2	71.2308	Clone #1			aav2 high	2	88.8727	Clone #1			aav2 low	8	83.0882	Clone #2
		BCD AAV5 lo_3	64				blue light	15	98.8727	Clone #2			blue light	13	94.1455	Clone #2			blue light	13	68.8727	Clone #2			aav2 high	3	55.8462	Clone #1			aav2 high	3	87.2364	Clone #1			aav2 low	9	82.7941	Clone #2
		BCD AAV5 lo_4	91				blue light	16	99.0545	Clone #2			blue light	14	91.6	Clone #2			blue light	14	66.6909	Clone #2			aav2 high	4	75.0769	Clone #1			aav2 high	4	92.3273	Clone #2			aav2 low	10	83.9706	Clone #2
		BCD AAV5 lo_5	100				aav2 high	1	53.5385	Clone #1			blue light	15	91.0545	Clone #2			blue light	15	66.8727	Clone #2			aav2 high	5	67.3846	Clone #1			aav2 high	5	85.4182	Clone #2			aav5 high	1	55.4412	Clone #1
		BCD AAV5 lo_6	74				aav2 high	2	72.7692	Clone #1			blue light	16	90.1455	Clone #2			blue light	16	65.6	Clone #2			aav2 high	6	52.7692	Clone #2			aav2 high	6	85.4182	Clone #2			aav5 high	2	52.5	Clone #1
							aav2 high	3	48.1538	Clone #1			blue light	17	89.4182	Clone #2			blue light	17	64.8727	Clone #2			aav2 high	7	73.5385	Clone #2			aav2 low	1	91.4182	Clone #1			aav5 high	3	60.4412	Clone #1
							aav2 high	4	46.6154	Clone #1			blue light	18	88.0545	Clone #2			blue light	18	67.4182	Clone #2			aav2 high	8	71.2308	Clone #2			aav2 low	2	93.2364	Clone #1			aav5 high	4	52.7941	Clone #1
							aav2 high	5	72.7692	Clone #2			aav2 high	1	62	Clone #1			aav2 high	1	70.4615	Clone #1			aav2 high	9	74.3077	Clone #2			aav2 low	3	94.5091	Clone #1			aav5 high	5	53.0882	Clone #1
							aav2 high	6	59.6923	Clone #2			aav2 high	2	48.1538	Clone #1			aav2 high	2	62	Clone #1			aav2 high	10	70.4615	Clone #2			aav2 low	4	97.2364	Clone #1			aav5 high	6	75.4412	Clone #2
							aav2 high	7	17.3846	Clone #2			aav2 high	3	64.3077	Clone #1			aav2 high	3	23.5385	Clone #1			aav2 low	1	95.0769	Clone #1			aav2 low	5	92.1455	Clone #1			aav5 high	7	78.3824	Clone #2
							aav2 high	8	68.9231	Clone #2			aav2 high	4	54.3077	Clone #1			aav2 high	4	60.4615	Clone #1			aav2 low	2	95.0769	Clone #1			aav2 low	6	93.9636	Clone #1			aav5 high	8	76.6176	Clone #2
							aav2 low	1	58.1538	Clone #1			aav2 high	5	45.0769	Clone #1			aav2 high	5	55.8462	Clone #1			aav2 low	3	79.6923	Clone #1			aav2 low	7	90.8727	Clone #1			aav5 high	9	77.2059	Clone #2
							aav2 low	2	59.6923	Clone #1			aav2 high	6	62	Clone #1			aav2 high	6	15.8462	Clone #1			aav2 low	4	94.3077	Clone #2			aav2 low	8	92.3273	Clone #2			aav5 high	10	77.2059	Clone #2
							aav2 low	3	68.1538	Clone #1			aav2 high	7	60.4615	Clone #2			aav2 high	7	63.5385	Clone #1			aav2 low	5	95.0769	Clone #2			aav2 low	9	89.6	Clone #2			aav5 low	1	71.0294	Clone #1
							aav2 low	4	78.1538	Clone #1			aav2 high	8	45.0769	Clone #2			aav2 high	8	56.6154	Clone #1			aav2 low	6	79.6923	Clone #2			aav2 low	10	91.4182	Clone #2			aav5 low	2	68.9706	Clone #1
							aav2 low	5	59.6923	Clone #2			aav2 high	9	64.3077	Clone #2			aav2 high	9	19.6923	Clone #1			aav5 high	1	66.6154	Clone #1			aav2 low	11	89.0545	Clone #2			aav5 low	3	73.3824	Clone #1
							aav2 low	6	71.2308	Clone #2			aav2 high	10	56.6154	Clone #2			aav2 high	10	56.6154	Clone #2			aav5 high	2	68.1538	Clone #1			aav2 low	12	89.6	Clone #2			aav5 low	4	66.3235	Clone #1
							aav2 low	7	55.8462	Clone #2			aav2 high	11	45.0769	Clone #2			aav2 high	11	53.5385	Clone #2			aav5 high	3	45.8462	Clone #1			aav2 low	13	88.6909	Clone #2			aav5 low	5	69.5588	Clone #1
							aav2 low	8	64.3077	Clone #2			aav2 high	12	63.5385	Clone #2			aav2 high	12	9.69231	Clone #2			aav5 high	4	65.8462	Clone #1			aav2 low	14	89.6	Clone #2			aav5 low	6	77.2059	Clone #2
							aav5 high	1	7.38462	Clone #1			aav2 low	1	58.9231	Clone #1			aav2 low	1	38.1538	Clone #1			aav5 high	5	67.3846	Clone #1			aav5 high	1	78.3273	Clone #1			aav5 low	7	80.7353	Clone #2
							aav5 high	2	18.1538	Clone #1			aav2 low	2	68.9231	Clone #1			aav2 low	2	58.9231	Clone #1			aav5 high	6	44.3077	Clone #2			aav5 high	2	76.3273	Clone #1			aav5 low	8	79.2647	Clone #2
							aav5 high	3	52.7692	Clone #1			aav2 low	3	77.3846	Clone #1			aav2 low	3	72.7692	Clone #1			aav5 high	7	65.8462	Clone #2			aav5 high	3	75.0545	Clone #1			aav5 low	9	78.0882	Clone #2
							aav5 high	4	52.7692	Clone #1			aav2 low	4	55.8462	Clone #1			aav2 low	4	26.6154	Clone #1			aav5 high	8	67.3846	Clone #2			aav5 high	4	74.3273	Clone #2			aav5 low	10	80.1471	Clone #2
							aav5 high	5	54.3077	Clone #1			aav2 low	5	66.6154	Clone #1			aav2 low	5	54.3077	Clone #1			aav5 high	9	65.8462	Clone #2			aav5 high	5	73.9636	Clone #2
							aav5 high	6	57.3846	Clone #1			aav2 low	6	76.6154	Clone #1			aav2 low	6	69.6923	Clone #1			aav5 high	10	66.6154	Clone #2			aav5 high	6	71.7818	Clone #2
							aav5 high	7	54.3077	Clone #1			aav2 low	7	57.3846	Clone #2			aav2 low	7	34.3077	Clone #1			aav5 low	1	102	Clone #1			aav5 low	1	103.418	Clone #1
							aav5 high	8	57.3846	Clone #1			aav2 low	8	68.9231	Clone #2			aav2 low	8	54.3077	Clone #1			aav5 low	2	96.6154	Clone #1			aav5 low	2	99.7818	Clone #1
							aav5 low	1	83.5385	Clone #1			aav2 low	9	77.3846	Clone #2			aav2 low	9	72	Clone #1			aav5 low	3	73.5385	Clone #1			aav5 low	3	106.509	Clone #1
							aav5 low	2	88.1538	Clone #1			aav2 low	10	57.3846	Clone #2			aav2 low	10	27.3846	Clone #2			aav5 low	4	102	Clone #1			aav5 low	4	102.509	Clone #1
							aav5 low	3	92.7692	Clone #1			aav2 low	11	66.6154	Clone #2			aav2 low	11	52	Clone #2			aav5 low	5	96.6154	Clone #1			aav5 low	5	100.509	Clone #1
							aav5 low	4	83.5385	Clone #1			aav2 low	12	77.3846	Clone #2			aav2 low	12	67.3846	Clone #2			aav5 low	6	74.3077	Clone #1			aav5 low	6	97.4182	Clone #1
							aav5 low	5	88.1538	Clone #2			aav5 high	1	71.2308	Clone #1			aav5 high	1	69.6923	Clone #1									aav5 low	7	102.145	Clone #1
							aav5 low	6	92.7692	Clone #2			aav5 high	2	70.4615	Clone #1			aav5 high	2	65.8462	Clone #1									aav5 low	8	96.6909	Clone #2
							aav5 low	7	70.4615	Clone #2			aav5 high	3	73.5385	Clone #1			aav5 high	3	57.3846	Clone #1									aav5 low	9	101.6	Clone #2
							aav5 low	8	71.2308	Clone #2			aav5 high	4	67.3846	Clone #1			aav5 high	4	67.3846	Clone #1									aav5 low	10	96.6909	Clone #2
													aav5 high	5	69.6923	Clone #1			aav5 high	5	63.5385	Clone #1									aav5 low	11	100.691	Clone #2
													aav5 high	6	75.8462	Clone #1			aav5 high	6	54.3077	Clone #1									aav5 low	12	94.8727	Clone #2
													aav5 high	7	69.6923	Clone #2			aav5 high	7	67.3846	Clone #1									aav5 low	13	101.236	Clone #2
													aav5 high	8	70.4615	Clone #2			aav5 high	8	62.7692	Clone #1									aav5 low	14	94.1455	Clone #2
													aav5 high	9	75.0769	Clone #2			aav5 high	9	55.8462	Clone #1
													aav5 high	10	67.3846	Clone #2			aav5 high	10	67.3846	Clone #2
													aav5 high	11	69.6923	Clone #2			aav5 high	11	62	Clone #2
													aav5 high	12	75.8462	Clone #2			aav5 high	12	52.7692	Clone #2
													aav5 low	1	75.0769	Clone #1			aav5 low	1	75.0769	Clone #1
													aav5 low	2	73.5385	Clone #1			aav5 low	2	72.7692	Clone #1
													aav5 low	3	72	Clone #1			aav5 low	3	52	Clone #1
													aav5 low	4	73.5385	Clone #1			aav5 low	4	72.7692	Clone #1
													aav5 low	5	72.7692	Clone #1			aav5 low	5	69.6923	Clone #1
													aav5 low	6	73.5385	Clone #1			aav5 low	6	45.0769	Clone #1
													aav5 low	7	75.0769	Clone #2			aav5 low	7	73.5385	Clone #1
													aav5 low	8	72.7692	Clone #2			aav5 low	8	71.2308	Clone #1
													aav5 low	9	72.7692	Clone #2			aav5 low	9	49.6923	Clone #1
													aav5 low	10	72.7692	Clone #2			aav5 low	10	72	Clone #2
													aav5 low	11	70.4615	Clone #2			aav5 low	11	68.1538	Clone #2
													aav5 low	12	72	Clone #2			aav5 low	12	45.8462	Clone #2

## Sheet: Figure 3D
		Group Comparison				Individual Comparison
		Subject	Cell death %			Subject	treatment	Repeats	Cell death %	Note		Subject	treatment	Repeats	Cell death %	Note		Subject	treatment	Repeats	Cell death %	Note		Subject	treatment	Repeats	Cell death %	Note		Subject	treatment	Repeats	Cell death %	Note		Subject	treatment	Repeats	Cell death %	Note
		BCD_1	23.28			BCD-P1	no blue	1	0.0204165	Clone #1		BCD-P2	no blue	1	0.00693541	Clone #1		BCD-P3	no blue	1	0.0156863	Clone #1		BCD-P4	no blue	1	0.0106101	Clone #1		BCD-P5	no blue	1	0.0258873	Clone #1		BCD-P6	no blue	1	0.0177966	Clone #1
		BCD_2	17.24				no blue	2	0.0232745	Clone #1			no blue	2	0.0294867	Clone #1			no blue	2	0.0392252	Clone #1			no blue	2	0.0226721	Clone #1			no blue	2	0.0319189	Clone #1			no blue	2	0.00883652	Clone #1
		BCD_3	15.65				no blue	3	0.0371046	Clone #1			no blue	3	0.0348571	Clone #1			no blue	3	0.0280732	Clone #1			no blue	3	0.0250374	Clone #1			no blue	3	0.0183807	Clone #1			no blue	3	0.0350304	Clone #1
		BCD_4	25.56				no blue	4	0.0434783	Clone #2			no blue	4	0.0097706	Clone #1			no blue	4	0.0331618	Clone #2			no blue	4	0.0101313	Clone #2			no blue	4	0.0224509	Clone #1			no blue	4	0.0307317	Clone #1
		BCD_5	20.47				no blue	5	0.0127628	Clone #2			no blue	5	0.0112623	Clone #2			no blue	5	0.0366226	Clone #2			no blue	5	0.0105469	Clone #2			no blue	5	0.00726496	Clone #2			no blue	5	0.0184049	Clone #1
		BCD_6	24.14				no blue	6	0.0250335	Clone #2			no blue	6	0.0278219	Clone #2			no blue	6	0.0108921	Clone #2			no blue	6	0.0103413	Clone #2			no blue	6	0.0230067	Clone #2			no blue	6	0.0225914	Clone #2
		WT_1	2.03				no blue	7	0.0271891	Clone #2			no blue	7	0.0255831	Clone #2			blue	1	0.200786	Clone #1			no blue	7	0.0578544	Clone #2			no blue	7	0.0449438	Clone #2			no blue	7	0.0268775	Clone #2
		WT_2	3.22				blue	1	0.394981	Clone #1			blue	1	0.274251	Clone #1			blue	2	0.0916996	Clone #1			no blue	8	0.0131834	Clone #2			no blue	8	0.0288395	Clone #2			no blue	8	0.0271033	Clone #2
		WT_3	3.76				blue	2	0.52736	Clone #1			blue	2	0.200371	Clone #1			blue	3	0.232022	Clone #1			blue	1	0.298673	Clone #1			blue	1	0.184363	Clone #1			no blue	9	0.019024	Clone #2
		WT_4	2.54				blue	3	0.18567	Clone #1			blue	3	0.0787037	Clone #1			blue	4	0.109982	Clone #1			blue	2	0.368192	Clone #1			blue	2	0.195672	Clone #1			no blue	10	0.0305585	Clone #2
		WT_5	2.56				blue	4	0.212945	Clone #1			blue	4	0.0409438	Clone #1			blue	5	0.161499	Clone #2			blue	3	0.10878	Clone #1			blue	3	0.205632	Clone #1			blue	1	0.349028	Clone #1
		WT_6	2.45				blue	5	0.135569	Clone #2			blue	5	0.160217	Clone #1			blue	6	0.162186	Clone #2			blue	4	0.299229	Clone #1			blue	4	0.224785	Clone #1			blue	2	0.266389	Clone #1
		BCD AAV2 hi_1	7.55				blue	6	0.123457	Clone #2			blue	6	0.387035	Clone #2			blue	7	0.157029	Clone #2			blue	5	0.316847	Clone #2			blue	5	0.228361	Clone #1			blue	3	0.201937	Clone #1
		BCD AAV2 hi_2	10.78				blue	7	0.0919341	Clone #2			blue	7	0.105413	Clone #2			blue	8	0.137072	Clone #2			blue	6	0.153295	Clone #2			blue	6	0.175	Clone #2			blue	4	0.248148	Clone #1
		BCD AAV2 hi_3	8.51				blue	8	0.190711	Clone #2			blue	8	0.0633117	Clone #2			aav2 high	1	0.147796	Clone #1			blue	7	0.271523	Clone #2			blue	7	0.16091	Clone #2			blue	5	0.149041	Clone #1
		BCD AAV2 hi_4	14.7				aav2 high	1	0.0559733	Clone #1			blue	9	0.058564	Clone #2			aav2 high	2	0.105455	Clone #1			blue	8	0.228269	Clone #2			blue	8	0.262394	Clone #2			blue	6	0.212586	Clone #1
		BCD AAV2 hi_5	13.81				aav2 high	2	0.123277	Clone #1			blue	10	0.194149	Clone #2			aav2 high	3	0.0466321	Clone #1			aav2 high	1	0.257831	Clone #1			blue	9	0.169032	Clone #2			blue	7	0.206533	Clone #2
		BCD AAV2 hi_6	11.57				aav2 high	3	0.105216	Clone #1			blue	11	0.333498	Clone #2			aav2 high	4	0.0170132	Clone #1			aav2 high	2	0.119586	Clone #1			blue	10	0.241176	Clone #2			blue	8	0.253731	Clone #2
		BCD AAV2 lo_1	11.16				aav2 high	4	0.0159332	Clone #1			aav2 high	1	0.171803	Clone #1			aav2 high	5	0.0344262	Clone #2			aav2 high	3	0.157667	Clone #1			aav2 high	1	0.204458	Clone #1			blue	9	0.309091	Clone #2
		BCD AAV2 lo_2	11.85				aav2 high	5	0.0548387	Clone #2			aav2 high	2	0.18906	Clone #1			aav2 high	6	0.123766	Clone #2			aav2 high	4	0.0767824	Clone #1			aav2 high	2	0.0920771	Clone #1			blue	10	0.169709	Clone #2
		BCD AAV2 lo_3	13.42				aav2 high	6	0.0569185	Clone #2			aav2 high	3	0.0953379	Clone #1			aav2 high	7	0.0528846	Clone #2			aav2 high	5	0.129482	Clone #2			aav2 high	3	0.0892773	Clone #1			blue	11	0.35967	Clone #2
		BCD AAV2 lo_4	28.27				aav2 high	7	0.0906883	Clone #2			aav2 high	4	0.139182	Clone #1			aav2 high	8	0.152727	Clone #2			aav2 high	6	0.157703	Clone #2			aav2 high	4	0.271347	Clone #1			blue	12	0.260951	Clone #2
		BCD AAV2 lo_5	20.7				aav2 high	8	0.101466	Clone #2			aav2 high	5	0.0127536	Clone #1			aav2 low	1	0.0721868	Clone #1			aav2 high	7	0.173575	Clone #2			aav2 high	5	0.230994	Clone #1			blue	13	0.150943	Clone #2
		BCD AAV2 lo_6	21.99				aav2 low	1	0.0584518	Clone #1			aav2 high	6	0.190169	Clone #2			aav2 low	2	0.0504451	Clone #1			aav2 high	8	0.136752	Clone #2			aav2 high	6	0.113797	Clone #1			aav2 high	1	0.153629	Clone #1
		BCD AAV5 hi_1	8.13				aav2 low	2	0.0237099	Clone #1			aav2 high	7	0.0469069	Clone #2			aav2 low	3	0.21875	Clone #1			aav2 high	9	0.113978	Clone #2			aav2 high	7	0.0922636	Clone #1			aav2 high	2	0.0432767	Clone #1
		BCD AAV5 hi_2	8.07				aav2 low	3	0.290511	Clone #1			aav2 high	8	0.0835031	Clone #2			aav2 low	4	0.203113	Clone #1			aav2 low	1	0.222222	Clone #1			aav2 high	8	0.238843	Clone #1			aav2 high	3	0.00967352	Clone #1
		BCD AAV5 hi_3	10.95				aav2 low	4	0.119522	Clone #2			aav2 high	9	0.0192	Clone #2			aav2 low	5	0.0666667	Clone #2			aav2 low	2	0.1875	Clone #1			aav2 high	9	0.111312	Clone #1			aav2 high	4	0.11753	Clone #1
		BCD AAV5 hi_4	15.5				aav2 low	5	0.105	Clone #2			aav2 high	10	0.12967	Clone #2			aav2 low	6	0.157158	Clone #2			aav2 low	3	0.505872	Clone #1			aav2 high	10	0.0973451	Clone #2			aav2 high	5	0.319838	Clone #1
		BCD AAV5 hi_5	13.24				aav2 low	6	0.0721467	Clone #2			aav2 low	1	0.0555217	Clone #1			aav2 low	7	0.0806567	Clone #2			aav2 low	4	0.223953	Clone #1			aav2 high	11	0.27797	Clone #2			aav2 high	6	0.0651769	Clone #1
		BCD AAV5 hi_6	16.5				aav5 high	1	0.0686963	Clone #1			aav2 low	2	0.264631	Clone #1			aav2 low	8	0.224619	Clone #2			aav2 low	5	0.256024	Clone #2			aav2 high	12	0.092207	Clone #2			aav2 high	7	0.137112	Clone #1
		BCD AAV5 lo_1	20.33				aav5 high	2	0.0290828	Clone #1			aav2 low	3	0.00896593	Clone #1			aav5 high	1	0.0615224	Clone #1			aav2 low	6	0.151093	Clone #2			aav2 high	13	0.107059	Clone #2			aav2 high	8	0.112654	Clone #1
		BCD AAV5 lo_2	12.77				aav5 high	3	0.1175	Clone #1			aav2 low	4	0.0874126	Clone #1			aav5 high	2	0.156028	Clone #1			aav2 low	7	0.299465	Clone #2			aav2 high	14	0.0350404	Clone #2			aav2 high	9	0.114226	Clone #1
		BCD AAV5 lo_3	15.65				aav5 high	4	0.124188	Clone #1			aav2 low	5	0.286089	Clone #2			aav5 high	3	0.0635838	Clone #1			aav2 low	8	0.415398	Clone #2			aav2 high	15	0.0291051	Clone #2			aav2 high	10	0.0359629	Clone #1
		BCD AAV5 lo_4	26.73				aav5 high	5	0.0460165	Clone #1			aav2 low	6	0.183054	Clone #2			aav5 high	4	0.106762	Clone #1			aav5 high	1	0.108579	Clone #1			aav2 high	16	0.116676	Clone #2			aav2 high	11	0.0488432	Clone #2
		BCD AAV5 lo_5	18.77				aav5 high	6	0.154571	Clone #2			aav2 low	7	0.117714	Clone #2			aav5 high	5	0.0972973	Clone #1			aav5 high	2	0.108992	Clone #1			aav2 high	17	0.147515	Clone #2			aav2 high	12	0.0891393	Clone #2
		BCD AAV5 lo_6	24.4				aav5 high	7	0.0953566	Clone #2			aav2 low	8	0.0114828	Clone #2			aav5 high	6	0.148718	Clone #2			aav5 high	3	0.197619	Clone #1			aav2 low	1	0.308656	Clone #1			aav2 high	13	0.0511583	Clone #2
							aav5 high	8	0.0648649	Clone #2			aav2 low	9	0.0514921	Clone #2			aav5 high	7	0.0656566	Clone #2			aav5 high	4	0.181612	Clone #1			aav2 low	2	0.498918	Clone #1			aav2 high	14	0.270833	Clone #2
							aav5 high	9	0.118782	Clone #2			aav5 high	1	0.0408998	Clone #1			aav5 high	8	0.0996503	Clone #2			aav5 high	5	0.242718	Clone #2			aav2 low	3	0.284304	Clone #1			aav2 high	15	0.0802213	Clone #2
							aav5 high	10	0.0624551	Clone #2			aav5 high	2	0.0944444	Clone #1			aav5 high	9	0.151235	Clone #2			aav5 high	6	0.121302	Clone #2			aav2 low	4	0.0713573	Clone #1			aav2 high	16	0.0419048	Clone #2
							aav5 high	11	0.0130048	Clone #2			aav5 high	3	0.0692308	Clone #1			aav5 high	10	0.144144	Clone #2			aav5 high	7	0.124514	Clone #2			aav2 low	5	0.0679518	Clone #1			aav2 high	17	0.25	Clone #2
							aav5 low	1	0.443089	Clone #1			aav5 high	4	0.116523	Clone #1			aav5 low	1	0.12637	Clone #1			aav5 low	1	0.37619	Clone #1			aav2 low	6	0.234592	Clone #2			aav2 high	18	0.0993266	Clone #2
							aav5 low	2	0.137931	Clone #1			aav5 high	5	0.065812	Clone #2			aav5 low	2	0.17292	Clone #1			aav5 low	2	0.412742	Clone #1			aav2 low	7	0.192244	Clone #2			aav2 high	19	0.136232	Clone #2
							aav5 low	3	0.176	Clone #1			aav5 high	6	0.0682335	Clone #2			aav5 low	3	0.191781	Clone #1			aav5 low	3	0.322547	Clone #1			aav2 low	8	0.229017	Clone #2			aav2 high	20	0.137134	Clone #2
							aav5 low	4	0.302304	Clone #1			aav5 high	7	0.0337466	Clone #2			aav5 low	4	0.115672	Clone #2			aav5 low	4	0.22695	Clone #1			aav2 low	9	0.0756385	Clone #2			aav2 low	1	0.243454	Clone #1
							aav5 low	5	0.104265	Clone #1			aav5 high	8	0.156364	Clone #2			aav5 low	5	0.182099	Clone #2			aav5 low	5	0.314286	Clone #1			aav2 low	10	0.15874	Clone #2			aav2 low	2	0.195634	Clone #1
							aav5 low	6	0.112532	Clone #1			aav5 low	1	0.178926	Clone #1			aav5 low	6	0.150127	Clone #2			aav5 low	6	0.0840503	Clone #1			aav2 low	11	0.155291	Clone #2			aav2 low	3	0.210486	Clone #1
							aav5 low	7	0.150127	Clone #2			aav5 low	2	0.145441	Clone #1									aav5 low	7	0.257519	Clone #2			aav5 high	1	0.175697	Clone #1			aav2 low	4	0.221794	Clone #1
							aav5 low	8	0.169935	Clone #2			aav5 low	3	0.0962199	Clone #1									aav5 low	8	0.179245	Clone #2			aav5 high	2	0.198433	Clone #1			aav2 low	5	0.185185	Clone #1
							aav5 low	9	0.253521	Clone #2			aav5 low	4	0.134122	Clone #2									aav5 low	9	0.349858	Clone #2			aav5 high	3	0.0455038	Clone #1			aav2 low	6	0.208108	Clone #2
							aav5 low	10	0.162531	Clone #2			aav5 low	5	0.149577	Clone #2									aav5 low	10	0.265789	Clone #2			aav5 high	4	0.10013	Clone #1			aav2 low	7	0.120172	Clone #2
							aav5 low	11	0.223869	Clone #2			aav5 low	6	0.159704	Clone #2									aav5 low	11	0.126316	Clone #2			aav5 high	5	0.0506971	Clone #1			aav2 low	8	0.242456	Clone #2
													aav5 low	7	0.198297	Clone #2									aav5 low	12	0.291872	Clone #2			aav5 high	6	0.115214	Clone #1			aav2 low	9	0.271747	Clone #2
													aav5 low	8	0.047619	Clone #2															aav5 high	7	0.123565	Clone #1			aav2 low	10	0.299497	Clone #2
													aav5 low	9	0.0396619	Clone #2															aav5 high	8	0.148418	Clone #2			aav5 high	1	0.121951	Clone #1
																															aav5 high	9	0.257732	Clone #2			aav5 high	2	0.0757576	Clone #1
																															aav5 high	10	0.1	Clone #2			aav5 high	3	0.0859813	Clone #1
																															aav5 high	11	0.193548	Clone #2			aav5 high	4	0.152672	Clone #1
																															aav5 high	12	0.0502513	Clone #2			aav5 high	5	0.0890052	Clone #1
																															aav5 high	13	0.0500501	Clone #2			aav5 high	6	0.149758	Clone #1
																															aav5 high	14	0.244898	Clone #2			aav5 high	7	0.107843	Clone #1
																															aav5 low	1	0.108738	Clone #1			aav5 high	8	0.219709	Clone #1
																															aav5 low	2	0.0564636	Clone #1			aav5 high	9	0.129936	Clone #1
																															aav5 low	3	0.472093	Clone #1			aav5 high	10	0.214013	Clone #1
																															aav5 low	4	0.201443	Clone #1			aav5 high	11	0.366864	Clone #1
																															aav5 low	5	0.186505	Clone #1			aav5 high	12	0.113514	Clone #1
																															aav5 low	6	0.0369048	Clone #1			aav5 high	13	0.229682	Clone #1
																															aav5 low	7	0.195074	Clone #2			aav5 high	14	0.206478	Clone #1
																															aav5 low	8	0.0996016	Clone #2			aav5 high	15	0.218605	Clone #2
																															aav5 low	9	0.0762463	Clone #2			aav5 high	16	0.0951586	Clone #2
																															aav5 low	10	0.354465	Clone #2			aav5 high	17	0.110843	Clone #2
																															aav5 low	11	0.127358	Clone #2			aav5 high	18	0.0958374	Clone #2
																															aav5 low	12	0.337838	Clone #2			aav5 high	19	0.4	Clone #2
																																					aav5 high	20	0.271739	Clone #2
																																					aav5 high	21	0.155039	Clone #2
																																					aav5 high	22	0.0928196	Clone #2
																																					aav5 high	23	0.0911641	Clone #2
																																					aav5 low	1	0.315197	Clone #1
																																					aav5 low	2	0.252809	Clone #1
																																					aav5 low	3	0.0987821	Clone #1
																																					aav5 low	4	0.32574	Clone #1
																																					aav5 low	5	0.295014	Clone #1
																																					aav5 low	6	0.193609	Clone #1
																																					aav5 low	7	0.218045	Clone #1
																																					aav5 low	8	0.359462	Clone #1
																																					aav5 low	9	0.434864	Clone #1
																																					aav5 low	10	0.267564	Clone #1
																																					aav5 low	11	0.157895	Clone #1
																																					aav5 low	12	0.22179	Clone #1
																																					aav5 low	13	0.125628	Clone #1
																																					aav5 low	14	0.317487	Clone #1
																																					aav5 low	15	0.297909	Clone #2
																																					aav5 low	16	0.0945455	Clone #2
																																					aav5 low	17	0.312605	Clone #2
																																					aav5 low	18	0.181664	Clone #2
																																					aav5 low	19	0.182442	Clone #2
																																					aav5 low	20	0.28266	Clone #2
																																					aav5 low	21	0.131827	Clone #2
																																					aav5 low	22	0.27476	Clone #2
																																					aav5 low	23	0.269231	Clone #2

## Sheet: Figure 4C
	Subject	Repeat	AAV2	AAV5
	BCD-P1	1	0.103	0.2391
		2	0.1092	0.2339
		3	0.1758	0.2645
		4	0.1584	0.264
	BCD-P2	1	0.2153	0.5704
		2	0.2349	0.5703
		3	0.2338	0.5752
		4	0.23229	0.5703
	BCD-P3	1	0.0739	0.1842
		2	0.0757	0.1941
		3	0.1575	0.3199
		4	0.1601	0.3191
	BCD-P4	1	0.2196	0.0823
		2	0.1965	0.083
		3	0.1935	0.0793
		4	0.1945	0.0848
	BCD-P5	1	0.3491	0.6435
		2	0.3389	0.6387
		3	0.5739	0.5692
		4	0.5807	0.5667
	BCD-P6	1	0.3895	0.2821
		2	0.376	0.2877
		3	0.2718	0.1644
		4	0.2583	0.17
	WT1	1	0.4651	0.7778
		2	0.4683	0.7717
		3	0.4436	0.7785
		4	0.4514	0.7755
	WT2	1	0.6215	0.838
		2	0.6234	0.836
		3	0.3827	0.7096
		4	0.3813	0.69
	WT3	1	0.0469	0.2931
		2	0.0456	0.2994
		3	0.0461	0.284
		4	0.048	0.3056

## Sheet: Figure 4D
	Subject	AAV2	AAV5
	BCD-P1	0.1366	0.2504
	BCD-P2	0.2291	0.5716
	BCD-P3	0.1168	0.2543
	BCD-P4	0.201	0.0824
	BCD-P5	0.4607	0.6045
	BCD-P6	0.3239	0.2261
	WT-1	0.4571	0.7759
	WT-2	0.5022	0.7684
	WT-3	0.0467	0.2955

## Sheet: Figure 5B
	Cell death % of AAV treatment in homozygous BCD subject
	Subject	AAV2		Subject	AAV5
	BCD-P1	5.85		BCD-P1	44.31
	BCD-P1	2.37		BCD-P1	13.79
	BCD-P1	29.05		BCD-P1	17.6
	BCD-P1	11.95		BCD-P1	30.23
	BCD-P1	10.5		BCD-P1	10.43
	BCD-P1	7.21		BCD-P1	11.25
	BCD-P4	22.22		BCD-P1	15.01
	BCD-P4	18.75		BCD-P1	16.99
	BCD-P4	15.11		BCD-P1	25.35
	BCD-P4	22.4		BCD-P1	16.25
	BCD-P4	25.6		BCD-P1	22.39
	BCD-P4	50.59		BCD-P4	37.62
	BCD-P4	29.95		BCD-P4	41.27
	BCD-P4	41.54		BCD-P4	32.25
	BCD-P5	30.87		BCD-P4	22.7
	BCD-P5	49.89		BCD-P4	31.43
	BCD-P5	28.43		BCD-P4	25.75
	BCD-P5	7.14		BCD-P4	8.41
	BCD-P5	6.8		BCD-P4	17.92
	BCD-P5	23.46		BCD-P4	34.99
	BCD-P5	19.22		BCD-P4	26.58
	BCD-P5	22.9		BCD-P4	12.63
	BCD-P5	7.56		BCD-P4	29.19
	BCD-P5	15.87		BCD-P5	10.87
	BCD-P5	15.53		BCD-P5	5.65
	BCD-P6	24.35		BCD-P5	12.74
	BCD-P6	19.56		BCD-P5	20.14
	BCD-P6	21.05		BCD-P5	18.65
	BCD-P6	22.18		BCD-P5	3.69
	BCD-P6	18.52		BCD-P5	19.51
	BCD-P6	20.81		BCD-P5	9.96
	BCD-P6	12.02		BCD-P5	7.62
	BCD-P6	24.25		BCD-P5	35.45
	BCD-P6	27.17		BCD-P5	47.21
	BCD-P6	29.95		BCD-P5	33.78
				BCD-P6	31.52
				BCD-P6	25.28
				BCD-P6	9.88
				BCD-P6	32.57
				BCD-P6	29.5
				BCD-P6	19.36
				BCD-P6	21.8
				BCD-P6	35.95
				BCD-P6	43.49
				BCD-P6	26.76
				BCD-P6	15.79
				BCD-P6	22.18
				BCD-P6	12.56
				BCD-P6	31.75
				BCD-P6	29.79
				BCD-P6	9.45
				BCD-P6	31.26
				BCD-P6	18.17
				BCD-P6	18.24
				BCD-P6	28.27
				BCD-P6	13.18
				BCD-P6	27.48
				BCD-P6	26.92

## Sheet: Figure 5C_D_E
	Figure 5C: ROS changes normalized by AAV transduction rate in homozygous BCD									Figure 5D: 4-HNE changes normalized by AAV transduction rate in homozygous BCD									Figure 5E: Cell death % changes normalized by AAV transduction rate in homozygous BCD
	Subject	AAV2		Subject	AAV5					Subject	AAV2		Subject	AAV5					Subject	AAV2		Subject	AAV5
	BCD-P1	341379		BCD-P1	33613					BCD-P1	425.521		BCD-P1	130.637					BCD-P1	127.634		BCD-P1	-153.945
	BCD-P1	244237		BCD-P1	44653					BCD-P1	414.258		BCD-P1	112.205					BCD-P1	153.067		BCD-P1	69.4502
	BCD-P1	40532.1		BCD-P1	-37904.1					BCD-P1	352.314		BCD-P1	93.773					BCD-P1	-42.2481		BCD-P1	41.5813
	BCD-P1	47380.7		BCD-P1	90253.8					BCD-P1	279.108		BCD-P1	130.637					BCD-P1	82.9269		BCD-P1	-50.8815
	BCD-P1	113036		BCD-P1	74560.4					BCD-P1	414.258		BCD-P1	112.205					BCD-P1	93.5578		BCD-P1	94.0956
	BCD-P1	77675.6		BCD-P1	-32544.2					BCD-P1	329.789		BCD-P1	93.773					BCD-P1	117.609		BCD-P1	88.0439
	BCD-P1	233323		BCD-P1	103259					BCD-P1	442.415		BCD-P1	182.861					BCD-P4	16.0393		BCD-P1	60.5218
	BCD-P1	230039		BCD-P1	45541.8					BCD-P1	380.471		BCD-P1	179.789					BCD-P4	32.7247		BCD-P1	46.0215
	BCD-P4	86551.4		BCD-P4	39474.4					BCD-P4	117.362		BCD-P4	211.608					BCD-P4	50.2194		BCD-P1	-15.1692
	BCD-P4	-67389.1		BCD-P4	336335					BCD-P4	117.362		BCD-P4	276.718					BCD-P4	15.2075		BCD-P1	51.4414
	BCD-P4	50836.9		BCD-P4	-73186.7					BCD-P4	191.291		BCD-P4	555.762					BCD-P4	-0.203794		BCD-P1	6.5381
	BCD-P4	85375.3		BCD-P4	-76112.7					BCD-P4	121.059		BCD-P4	211.608					BCD-P4	-120.265		BCD-P4	-145.817
	BCD-P4	112623		BCD-P4	56662.7					BCD-P4	117.362		BCD-P4	276.718					BCD-P4	-21.0789		BCD-P4	-190.015
	BCD-P4	-60631.9		BCD-P4	344325					BCD-P4	191.291		BCD-P4	546.461					BCD-P4	-76.7889		BCD-P4	-80.9516
	BCD-P4	72483.8		BCD-P4	-34482.4					BCD-P5	59.5655		BCD-P5	31.5603					BCD-P5	-22.5648		BCD-P4	34.6429
	BCD-P4	63947.7		BCD-P4	-78495.6					BCD-P5	55.6189		BCD-P5	20.4316					BCD-P5	-63.8632		BCD-P4	-70.9622
	BCD-P5	42795.4		BCD-P5	36948.4					BCD-P5	52.8563		BCD-P5	27.0487					BCD-P5	-17.2789		BCD-P4	-2.32019
	BCD-P5	69100.2		BCD-P5	1980.03					BCD-P5	46.9365		BCD-P5	30.3572					BCD-P5	28.9435		BCD-P4	207.436
	BCD-P5	60688.3		BCD-P5	11429.3					BCD-P5	57.9869		BCD-P5	35.4703					BCD-P5	29.6827		BCD-P4	92.3273
	BCD-P5	20412.5		BCD-P5	4630.98					BCD-P5	54.0403		BCD-P5	27.6502					BCD-P5	-6.48834		BCD-P4	-113.976
	BCD-P5	38263.8		BCD-P5	22847.1					BCD-P5	60.7495		BCD-P5	36.6734					BCD-P5	2.70366		BCD-P4	-12.321
	BCD-P5	64545.6		BCD-P5	-37972					BCD-P5	57.5922		BCD-P5	28.5525					BCD-P5	-5.27823		BCD-P4	156.329
	BCD-P5	59802		BCD-P5	-30652.9					BCD-P5	63.512		BCD-P5	36.6734					BCD-P5	28.0142		BCD-P4	-43.8596
	BCD-P5	29293.8		BCD-P5	32041.2					BCD-P5	59.5655		BCD-P5	30.0564					BCD-P5	9.97605		BCD-P5	15.8746
	BCD-P5	33270.4		BCD-P5	54149.7					BCD-P5	64.696		BCD-P5	39.6812					BCD-P5	10.7247		BCD-P5	24.5222
	BCD-P5	37355.8		BCD-P5	6296.41					BCD-P5	63.512		BCD-P5	29.1541					BCD-P6	-0.634037		BCD-P5	12.7943
	BCD-P5	-45604		BCD-P5	10970.5					BCD-P5	65.4853		BCD-P6	45.2756					BCD-P6	14.1297		BCD-P5	0.538763
	BCD-P5	-52599		BCD-P5	54924.8					BCD-P5	63.512		BCD-P6	147.536					BCD-P6	9.54439		BCD-P5	3.00986
	BCD-P6	48230.9		BCD-P5	39647					BCD-P6	102.966		BCD-P6	156.644					BCD-P6	6.05322		BCD-P5	27.7577
	BCD-P6	56612		BCD-P5	39446.2					BCD-P6	94.7932		BCD-P6	137.127					BCD-P6	17.3556		BCD-P5	1.59241
	BCD-P6	56627.5		BCD-P5	68042.3					BCD-P6	100.242		BCD-P6	168.354					BCD-P6	10.2784		BCD-P5	17.386
	BCD-P6	62667.6		BCD-P5	73719.4					BCD-P6	105.69		BCD-P6	154.042					BCD-P6	37.4277		BCD-P5	21.2496
	BCD-P6	52893.5		BCD-P6	35383					BCD-P6	68.4598		BCD-P6	120.213					BCD-P6	-0.325957		BCD-P5	-24.7751
	BCD-P6	55834.3		BCD-P6	13424.7					BCD-P6	63.0115		BCD-P6	104.599					BCD-P6	-9.3694		BCD-P5	-44.2338
	BCD-P6	51686.3		BCD-P6	-27654.1					BCD-P6	65.7356		BCD-P6	111.105					BCD-P6	-17.9369		BCD-P5	-22.0245
	BCD-P6	53690.6		BCD-P6	-25929.2					BCD-P6	66.6437		BCD-P6	116.31								BCD-P6	-32.6463
	BCD-P6	50304.9		BCD-P6	45868.9					BCD-P6	63.0115		BCD-P6	107.202								BCD-P6	-5.04711
	BCD-P6	61889.9		BCD-P6	14158.4																	BCD-P6	63.0913
	BCD-P6	44872.2		BCD-P6	-25375.2																	BCD-P6	-37.3105
	BCD-P6	52816.1		BCD-P6	-22197.4																	BCD-P6	-23.7177
				BCD-P6	71223.7																	BCD-P6	21.1418
				BCD-P6	7812.44																	BCD-P6	10.3317
				BCD-P6	-34874.8																	BCD-P6	-52.2281
				BCD-P6	-35574.5																	BCD-P6	-85.5847
				BCD-P6	56928.2																	BCD-P6	-11.5742
				BCD-P6	-11531.6																	BCD-P6	36.9411
				BCD-P6	-14238.2																	BCD-P6	8.67512
				BCD-P6	-42430.7																	BCD-P6	51.2152
																						BCD-P6	-33.6595
																						BCD-P6	-24.9986
																						BCD-P6	64.9655
																						BCD-P6	-31.4997
																						BCD-P6	26.4261
																						BCD-P6	26.082
																						BCD-P6	-18.2527
																						BCD-P6	48.473
																						BCD-P6	-14.758
																						BCD-P6	-12.3118

[truncated: 6 more sheets: Figure S2A, Figure S2B, Figure S3D, Figure S4A, Figure S4B, Figure S5B_D]
